# Supplementary material for: The role of senescence-related hub genes correlating with immune infiltration in type A aortic dissection: Novel insights based on bioinformatic analysis
Source: PLoS One. 2025 Jun 25;20(6):e0326939. doi: 10.1371/journal.pone.0326939 (PMC12194205; doi:10.1371/journal.pone.0326939)
Supplement: S2 Table — (XLSX) [file pone.0326939.s002.xlsx]

## Sheet: Sheet1
id	logFC	AveExpr	t	P.Value	adj.P.Val	B	anno
ILMN_1695658	5.30821	5.26588	5.92595	7.25536e-05	0.0343208	1.92183	KIF20A
ILMN_1791726	5.13319	6.70652	7.403	8.72518e-06	0.0257685	3.78647	TUBB3
ILMN_1751776	4.91251	3.28362	4.05688	0.00162221	0.0903022	-0.944646	CKAP2L
ILMN_1684217	4.86158	4.16665	5.69967	0.000103013	0.0390316	1.60464	AURKB
ILMN_1815184	4.82712	5.4329	4.9644	0.000338186	0.0558593	0.515142	ASPM
ILMN_1801939	4.73013	5.22257	5.86529	7.96453e-05	0.0351028	1.83765	CCNB2
ILMN_1741165	4.63057	5.28933	6.81905	1.94809e-05	0.0257685	3.091	SLC11A1
ILMN_2362549	4.62033	4.20887	5.9152	7.37591e-05	0.0345351	1.90697	ZWINT
ILMN_2184373	4.42834	5.62926	4.05318	0.00163294	0.0903829	-0.950818	IL8
ILMN_1655549	4.40096	3.7901	4.72261	0.000508224	0.0647773	0.137815	SIGLEC10
ILMN_1809590	4.35098	5.51874	9.02125	1.1598e-06	0.0163769	5.45668	GINS2
ILMN_3248078	4.33893	2.23566	4.12163	0.00144566	0.0883516	-0.836849	FAM27A
ILMN_1670238	4.33821	5.081	6.87602	1.79782e-05	0.0257685	3.1612	CDC45L
ILMN_1784948	4.30166	5.91068	6.67429	2.39339e-05	0.0259874	2.91033	SPOCD1
ILMN_1751444	4.27861	5.35034	4.21138	0.00123322	0.0843314	-0.688243	NCAPG
ILMN_2368718	4.24674	4.6572	5.29183	0.000197324	0.0464318	1.01131	CENPM
ILMN_2071446	4.22233	6.8697	5.84579	8.20791e-05	0.0351028	1.81045	PI15
ILMN_1673673	4.20529	3.77826	4.43304	0.000836303	0.073513	-0.325636	PBK
ILMN_1663390	4.15707	6.77274	7.17771	1.18346e-05	0.0257685	3.52439	CDC20
ILMN_1747016	4.04845	5.41015	4.01994	0.00173277	0.0933804	-1.00635	CEP55
ILMN_2301083	4.04811	6.38747	4.36541	0.000940924	0.0773733	-0.435586	UBE2C
ILMN_2212909	4.0135	5.47365	6.42232	3.44749e-05	0.0302035	2.58778	MELK
ILMN_1684211	3.94447	3.60013	5.79896	8.82492e-05	0.0363999	1.74488	SEC14L2
ILMN_1707727	3.87139	9.47756	4.73274	0.000499547	0.0643299	0.153801	ANGPTL4
ILMN_1686097	3.8665	6.56616	4.7865	0.000456015	0.0614002	0.238391	TOP2A
ILMN_1666305	3.86286	5.6813	6.50487	3.05612e-05	0.0286184	2.69459	CDKN3
ILMN_1651354	3.79791	9.04559	6.57872	2.74595e-05	0.0273908	2.78921	SPP1
ILMN_1797102	3.77825	3.53849	5.0512	0.000292748	0.052837	0.648367	ST6GAL2
ILMN_1721630	3.7691	3.19735	4.20125	0.00125549	0.0848514	-0.704971	P2RY4
ILMN_1766658	3.679	3.38589	4.15515	0.0013622	0.0876894	-0.781234	PKMYT1
ILMN_1664541	3.67337	3.58219	4.67784	0.000548513	0.0663679	0.0669636	LOC645004
ILMN_3248541	3.67111	3.58313	14.355	7.23826e-09	0.000332127	9.02014	LOC100132429
ILMN_1758852	3.61638	2.8839	7.01958	1.47132e-05	0.0257685	3.3358	ENTPD7
ILMN_3237069	3.58764	1.87283	4.38601	0.000907679	0.0762722	-0.402022	TCEB3CL
ILMN_1742145	3.57039	3.40301	5.6045	0.000119635	0.0403635	1.46866	ESPL1
ILMN_2344971	3.51943	4.68465	4.73594	0.000496838	0.0643299	0.158847	FOXM1
ILMN_1792455	3.47415	8.07941	8.73475	1.62421e-06	0.0163769	5.18643	TMEM158
ILMN_1683450	3.45323	6.32725	5.84187	8.25778e-05	0.0351028	1.80497	CDCA5
ILMN_1780465	3.43941	5.27063	4.20591	0.00124521	0.0848023	-0.697284	CLEC5A
ILMN_1660654	3.22513	3.07859	4.83519	0.000420007	0.0607531	0.314636	CDCA2
ILMN_1664516	3.20139	5.2499	6.30276	4.1115e-05	0.0313949	2.4311	CENPF
ILMN_1726720	3.20129	6.50178	4.78117	0.000460147	0.0617364	0.230026	NUSAP1
ILMN_1734827	3.1855	2.74553	4.15934	0.00135212	0.0875678	-0.774295	MKI67
ILMN_1710859	3.12424	3.78801	3.92096	0.00206908	0.0988953	-1.17241	PCSK1
ILMN_1798210	3.11955	3.57779	4.82265	0.000428989	0.0607531	0.295029	E2F7
ILMN_2049021	3.11439	6.8257	6.81562	1.95755e-05	0.0257685	3.08676	PTTG3P
ILMN_1832114	3.10531	2.8252	5.11814	0.000262113	0.0520651	0.75027	HS.409403
ILMN_1724941	3.10172	4.7152	6.1683	5.02392e-05	0.0313949	2.25208	CDCP1
ILMN_1788166	3.07852	4.97928	5.01454	0.000311103	0.0540719	0.592245	TTK
ILMN_1796949	3.07714	5.532	4.3847	0.00090976	0.0762722	-0.404159	TPX2
ILMN_1775167	3.06586	0.881779	4.55284	0.000679666	0.0694613	-0.132419	CEACAM16
ILMN_2222008	3.05341	4.15136	4.2719	0.00110849	0.0807349	-0.588604	KIFC1
ILMN_1680955	3.04986	5.6996	4.67844	0.000547947	0.0663679	0.0679223	AURKA
ILMN_2051373	3.02764	4.38947	6.19536	4.82438e-05	0.0313949	2.28835	NEK2
ILMN_1796288	3.01405	5.02522	3.94385	0.00198573	0.0969312	-1.13391	COL5A3
ILMN_1695414	3.01103	4.46642	4.83437	0.000420589	0.0607531	0.313352	ASF1B
ILMN_1656325	3.01074	3.85829	4.34549	0.000974257	0.0780802	-0.468077	LOC641810
ILMN_1698706	3.00739	5.79487	5.34719	0.000180412	0.0459901	1.09347	NID2
ILMN_1796589	3.00074	6.14741	6.00933	6.38765e-05	0.0341288	2.03657	TRIP13
ILMN_1664630	2.99801	4.61196	6.74867	2.15241e-05	0.0257685	3.00359	CHEK1
ILMN_1809607	2.99229	2.37186	4.48167	0.00076861	0.0719914	-0.246959	PPIF
ILMN_1682015	2.98799	4.68516	6.29942	4.13192e-05	0.0313949	2.42669	GAL
ILMN_1727055	2.96862	4.91173	5.63519	0.000113985	0.0399254	1.51267	C12ORF48
ILMN_1700337	2.93369	4.54627	4.12772	0.0014301	0.0883516	-0.826728	TROAP
ILMN_1679438	2.89588	3.5211	4.81913	0.000431545	0.0607531	0.289523	MLF1IP
ILMN_1747911	2.89061	5.54024	6.94317	1.63641e-05	0.0257685	3.24327	CDC2
ILMN_2355665	2.8882	6.29548	5.52948	0.000134727	0.0416505	1.36041	MTP18
ILMN_1794539	2.87489	5.22369	4.54854	0.000684721	0.0694613	-0.139317	KIF11
ILMN_1651237	2.87133	4.20231	4.5889	0.000638767	0.0689548	-0.0746632	CDT1
ILMN_1790149	2.86783	5.51118	4.95485	0.000343619	0.0561102	0.500409	HGF
ILMN_2041190	2.85396	5.68118	4.86789	0.000397514	0.0592205	0.365617	F2RL1
ILMN_1800512	2.84435	7.37521	5.17527	0.00023863	0.0506323	0.836681	HMOX1
ILMN_1896012	2.82965	5.5835	3.93278	0.0020256	0.0977813	-1.15252	HS.561679
ILMN_1763837	2.8296	7.09156	4.40637	0.000876023	0.0752613	-0.368908	ANPEP
ILMN_3244640	2.81532	4.13465	5.28069	0.000200924	0.0470378	0.994718	SNORD96A
ILMN_1779711	2.8008	4.10192	4.36016	0.000949593	0.0775773	-0.444145	DTL
ILMN_1733519	2.79089	3.69285	4.81456	0.000434887	0.0607531	0.282372	HMGB3
ILMN_3294365	2.78451	4.09415	6.77322	2.07866e-05	0.0257685	3.03417	LOC646993
ILMN_2042771	2.7689	7.95529	6.21399	4.69188e-05	0.0313949	2.31325	PTTG1
ILMN_1687978	2.76325	8.35171	9.51219	6.63508e-07	0.0152225	5.89662	PHLDA1
ILMN_1801257	2.7466	4.47441	4.91187	0.000369226	0.0572475	0.433942	CENPA
ILMN_1786065	2.73361	7.64298	6.41421	3.48869e-05	0.0302035	2.57723	UHRF1
ILMN_3310065	2.72944	3.15854	5.31144	0.000191152	0.0464075	1.04046	SFTA1P
ILMN_1806040	2.72276	7.95311	5.76558	9.29465e-05	0.0365556	1.69791	TYMS
ILMN_1794803	2.7123	5.84127	4.62332	0.000602125	0.0675127	-0.0197155	NDP
ILMN_1737517	2.70794	6.08993	4.61008	0.000615956	0.0677773	-0.0408348	RPL29
ILMN_1686664	2.70257	11.964	5.54436	0.000131581	0.0416387	1.38195	MT2A
ILMN_1712545	2.67787	6.39201	4.71387	0.000515838	0.0650254	0.124007	S100A3
ILMN_1653856	2.67128	5.6417	6.37521	3.69441e-05	0.030271	2.52632	STS-1
ILMN_1730256	2.63963	1.59861	4.30656	0.00104302	0.0789817	-0.531746	GNG13
ILMN_1736816	2.63659	3.97089	4.63508	0.000590112	0.0673678	-0.00097644	C13ORF3
ILMN_1681503	2.62459	5.56249	5.36257	0.000175991	0.0459901	1.1162	MCM2
ILMN_2050911	2.62224	5.34428	6.21219	4.70451e-05	0.0313949	2.31084	SLC22A4
ILMN_1806548	2.61755	1.53826	4.90112	0.00037594	0.0576923	0.417268	LOC647855
ILMN_3242248	2.60703	4.0265	4.43768	0.000829576	0.073513	-0.318106	FAM160A1
ILMN_1719759	2.60294	9.2924	4.72996	0.000501909	0.0643299	0.149421	TNC
ILMN_1651565	2.58993	2.17706	3.91424	0.00209421	0.0993548	-1.18372	LOC650677
ILMN_1658027	2.57086	4.4975	4.88102	0.000388833	0.0592205	0.386058	RAD54L
ILMN_1711470	2.56946	6.43596	5.94127	7.087e-05	0.0342302	1.943	UBE2T
ILMN_1788874	2.56245	10.603	3.95221	0.00195616	0.0966014	-1.11987	SERPINA3
ILMN_1773119	2.55323	6.01682	5.34843	0.000180051	0.0459901	1.09531	CCNF
ILMN_2374340	2.55237	6.84082	3.9645	0.00191355	0.096593	-1.09925	PLAUR
ILMN_2311537	2.54257	7.31883	5.81264	8.6397e-05	0.0360393	1.76407	HMGA1
ILMN_1708743	2.53404	7.73839	7.11377	1.29189e-05	0.0257685	3.4486	NT5DC2
ILMN_1707493	2.52384	4.91593	4.5119	0.000729435	0.0719665	-0.198223	SNHG3-RCC1
ILMN_3222295	2.50905	1.97596	4.97768	0.000330782	0.0558593	0.535598	LOC729409
ILMN_2064725	2.50621	4.19736	4.55419	0.000678089	0.0694613	-0.130257	METTL7B
ILMN_1761281	2.50305	7.05404	5.05635	0.000290263	0.052837	0.656231	LOC441019
ILMN_2121848	2.49295	4.07403	4.7408	0.000492754	0.0640511	0.166508	FLJ45537
ILMN_2126706	2.47702	3.59487	4.42865	0.000842709	0.0737338	-0.33275	LMNB1
ILMN_1720526	2.47674	6.32322	4.91087	0.000369845	0.0572475	0.432392	CENPN
ILMN_1701308	2.47525	11.8095	4.23865	0.00117532	0.082316	-0.643296	COL1A1
ILMN_1737728	2.47366	4.60417	4.33832	0.000986561	0.0780802	-0.47979	CDCA3
ILMN_2160929	2.45904	7.85551	5.47841	0.000146142	0.0416505	1.28618	FEN1
ILMN_1746085	2.45488	11.3831	4.00696	0.00177345	0.0942484	-1.02807	IGFBP3
ILMN_1753063	2.44129	4.53948	4.35144	0.000964183	0.0780274	-0.458375	KIF15
ILMN_1796013	2.42299	6.28393	4.76794	0.000470572	0.0624052	0.209247	PYCR1
ILMN_2072296	2.42211	8.13392	5.30045	0.000194585	0.0464318	1.02413	CKS2
ILMN_1789123	2.42151	5.48479	4.76398	0.000473741	0.0624644	0.20302	PLK4
ILMN_1740291	2.40967	4.79267	4.94753	0.000347842	0.0565983	0.489119	POLQ
ILMN_1702197	2.40898	3.91838	4.26338	0.00112524	0.081054	-0.602612	C9ORF140
ILMN_1782403	2.40798	4.11546	4.3922	0.000897934	0.0760179	-0.391952	PRR11
ILMN_1658695	2.40764	3.72145	4.06931	0.00158665	0.0896877	-0.92391	NUF2
ILMN_1663575	2.40702	8.7126	5.88332	7.74639e-05	0.0349003	1.86274	MGC87042
ILMN_1730628	2.39702	4.76281	4.22089	0.00121271	0.0838873	-0.672565	RNASE2
ILMN_2404154	2.39205	6.96516	5.06767	0.000284876	0.052837	0.673511	SERPINA1
ILMN_1790100	2.3806	4.9971	4.25183	0.00114835	0.0816928	-0.621606	C11ORF82
ILMN_1733094	2.37788	7.68217	5.62057	0.00011664	0.0403635	1.49173	STEAP1
ILMN_1737205	2.37014	7.21639	5.82686	8.45161e-05	0.0355782	1.78399	MCM4
ILMN_1706969	2.35964	5.66132	5.65735	0.000110081	0.0394613	1.54436	BEND6
ILMN_1717173	2.35874	5.99305	7.32885	9.63934e-06	0.0257685	3.70106	ECT2
ILMN_1665792	2.35334	7.18064	6.73644	2.1902e-05	0.0257685	2.98831	ITGA2
ILMN_2196984	2.34581	5.47005	5.50165	0.000140827	0.0416505	1.32001	OIP5
ILMN_3239531	2.34058	4.79643	4.13873	0.00140244	0.0883516	-0.808463	C4ORF48
ILMN_1676361	2.33655	7.47678	4.92525	0.000361045	0.0572475	0.454669	ARHGAP22
ILMN_1811470	2.33198	4.18483	5.44587	0.000153944	0.0433089	1.23866	PLEK2
ILMN_1777564	2.32353	6.0704	5.12805	0.000257871	0.0517275	0.765296	MAD2L1
ILMN_1780667	2.31685	5.76366	5.51579	0.000137691	0.0416505	1.34056	WDR51A
ILMN_1917095	2.31038	3.57475	4.54639	0.000687271	0.0694613	-0.142778	HS.569175
ILMN_1712803	2.29002	4.97445	4.25871	0.00113452	0.0812984	-0.610287	CCNB1
ILMN_1760849	2.2845	5.45034	4.48154	0.000768787	0.0719914	-0.247173	NETO2
ILMN_1729288	2.27947	5.86648	4.51914	0.000720361	0.0713766	-0.186563	C1QTNF6
ILMN_1792978	2.26836	5.06044	4.11488	0.00146309	0.0883516	-0.848061	HAS2
ILMN_1786125	2.26197	6.4218	4.5647	0.000665927	0.0694613	-0.113411	CCNA2
ILMN_1661197	2.26061	6.19984	5.53634	0.000133267	0.0416505	1.37034	CLCF1
ILMN_1730825	2.25846	3.58997	4.12443	0.00143849	0.0883516	-0.832198	SGOL1
ILMN_1782938	2.2428	5.62511	4.8314	0.000422699	0.0607531	0.308715	SLC16A10
ILMN_1670298	2.24166	2.0948	4.66556	0.000560137	0.0663679	0.0474779	KIN
ILMN_1776490	2.22117	4.97308	5.23842	0.000215229	0.0484107	0.931568	C17ORF53
ILMN_1689431	2.21931	8.62238	4.11743	0.00145648	0.0883516	-0.843827	APCDD1L
ILMN_1691156	2.21421	12.0813	5.16688	0.000241935	0.0509229	0.824024	MT1A
ILMN_1899105	2.20602	1.92012	5.04938	0.000293635	0.052837	0.645578	HS.527194
ILMN_2136089	2.20278	8.6613	4.72286	0.00050801	0.0647773	0.138204	MTE
ILMN_3246678	2.19523	3.05983	3.96472	0.00191279	0.096593	-1.09887	NPW
ILMN_1808071	2.19367	5.26457	5.71387	0.000100751	0.0388483	1.62479	KIF14
ILMN_1788768	2.19351	2.64212	4.70237	0.000526037	0.0655395	0.105826	LOC652699
ILMN_1785732	2.19239	7.46198	4.059	0.00161607	0.0903022	-0.941103	TNFAIP6
ILMN_1751328	2.18601	2.31934	4.74865	0.000486226	0.0635626	0.178885	FAM83H
ILMN_2111187	2.18387	6.64495	4.78612	0.000456303	0.0614002	0.237806	ELOVL6
ILMN_3244588	2.18141	4.20384	4.44107	0.000824706	0.073513	-0.312616	KIR2DL2
ILMN_1662880	2.17876	4.75696	4.01957	0.0017339	0.0933804	-1.00696	FIS
ILMN_1717393	2.1587	4.2133	6.06315	5.88654e-05	0.0341288	2.11	PTCHD1
ILMN_3310840	2.14	5.46139	4.54834	0.000684959	0.0694613	-0.139641	MIR21
ILMN_1708105	2.12164	5.04904	4.43181	0.000838086	0.0735288	-0.327622	EZH2
ILMN_1795910	2.11916	2.91539	4.09184	0.00152427	0.0889062	-0.886385	LOC647531
ILMN_1763609	2.11642	2.96205	4.20403	0.00124935	0.0848023	-0.700386	SLC22A16
ILMN_1731891	2.11556	4.20302	5.1627	0.000243601	0.0510395	0.817706	UBXN8
ILMN_1706643	2.11245	11.968	7.24046	1.08645e-05	0.0257685	3.59816	COL6A3
ILMN_1838942	2.09948	4.01434	4.43651	0.000831266	0.073513	-0.320003	HS.569566
ILMN_1792679	2.0751	9.70384	4.4374	0.000829978	0.073513	-0.318557	ITGA5
ILMN_1741917	2.07285	4.48574	4.43984	0.000826469	0.073513	-0.314607	OSCAR
ILMN_2364022	2.06243	8.83045	4.42424	0.000849198	0.0740788	-0.339903	SLC16A3
ILMN_1751028	2.05872	9.25309	6.16711	5.0329e-05	0.0313949	2.25048	SERPINH1
ILMN_1796923	2.04768	4.49205	4.10785	0.00148147	0.0883649	-0.859738	LOC81691
ILMN_1735093	2.04111	6.66832	5.35778	0.000177355	0.0459901	1.10913	TIMELESS
ILMN_2232854	2.03899	8.51993	4.1498	0.00137516	0.0876894	-0.790095	FAP
ILMN_1737184	2.03698	6.35983	5.49563	0.000142183	0.0416505	1.31126	CDCA7
ILMN_2339835	2.03555	7.6577	4.87235	0.000394542	0.0592205	0.372564	PTGS1
ILMN_2407703	2.03336	5.58725	4.81127	0.000437307	0.0607531	0.27723	SYN1
ILMN_1681239	2.02985	4.76075	5.01535	0.000310683	0.0540719	0.593494	MYO1F
ILMN_2159453	2.02973	5.93887	3.90522	0.0021285	0.0996706	-1.19892	STXBP2
ILMN_2197365	2.0286	10.7341	4.95576	0.000343094	0.0561102	0.501822	RGS2
ILMN_2358919	2.00965	7.24637	5.17357	0.000239296	0.0506323	0.834114	TP53I3
ILMN_1805725	2.00915	5.06177	4.64337	0.000581799	0.067075	0.0122125	B4GALNT1
ILMN_1774207	1.99588	8.70218	5.59103	0.000122206	0.0409302	1.4493	ANGPT2
ILMN_1689378	1.98998	5.14302	5.34176	0.000182001	0.0461387	1.08544	CCRN4L
ILMN_1715684	1.98862	4.8229	4.94477	0.000349451	0.0566592	0.484851	LAMB3
ILMN_3203609	1.97477	1.52912	4.15961	0.00135147	0.0875678	-0.773839	LOC100131132
ILMN_1677719	1.97022	6.81823	6.53875	2.90944e-05	0.0278124	2.73811	CHST1
ILMN_1674053	1.96855	2.13968	4.15228	0.00136913	0.0876894	-0.785983	LOC650961
ILMN_2176063	1.96692	6.14688	4.79828	0.000447016	0.0608786	0.256872	FCGR1A
ILMN_1659990	1.96492	7.28403	3.98252	0.00185272	0.0954425	-1.069	C7ORF68
ILMN_2203299	1.95011	4.30021	4.06248	0.00160608	0.0902842	-0.9353	GRIA1
ILMN_1787477	1.94343	4.13822	4.31547	0.00102686	0.0789236	-0.517166	CENPO
ILMN_1860662	1.93251	2.42268	4.4152	0.000862656	0.0745442	-0.354567	LOC730194
ILMN_1741133	1.93105	10.4734	3.98811	0.00183429	0.0954425	-1.05964	NME1
ILMN_1741801	1.9172	5.63922	6.75617	2.12961e-05	0.0257685	3.01293	CDC7
ILMN_1657547	1.91398	8.56573	6.62019	2.58663e-05	0.026375	2.84194	CCDC34
ILMN_1692261	1.89586	4.43974	4.6476	0.000577601	0.0667938	0.0189444	EPHB1
ILMN_1853167	1.89446	5.13167	4.36601	0.000939937	0.0773733	-0.434606	HS.564874
ILMN_1670353	1.89286	5.66621	4.77684	0.000463531	0.0618185	0.22323	RAD51AP1
ILMN_1671843	1.89245	5.73918	4.73013	0.000501762	0.0643299	0.149693	PSRC1
ILMN_1677765	1.89125	6.53677	4.33546	0.000991523	0.0780802	-0.484474	LRP8
ILMN_1687958	1.88979	5.54581	4.0232	0.0017227	0.0931051	-1.0009	SLC25A22
ILMN_1746720	1.88162	4.6574	4.84844	0.000410739	0.0607271	0.335307	TTC39C
ILMN_2317923	1.85802	5.22534	4.59433	0.000632836	0.0689548	-0.0659837	TMEM132A
ILMN_1677814	1.85508	8.58007	4.34852	0.000969105	0.0780802	-0.463127	ABCC3
ILMN_1774336	1.83975	5.81782	4.63332	0.000591896	0.0673678	-0.00378352	POLE2
ILMN_1712532	1.83555	6.35213	6.16127	5.07715e-05	0.0313949	2.24265	CARD9
ILMN_1787345	1.83363	9.13452	5.13737	0.000253948	0.0516239	0.779417	FKBP11
ILMN_1724789	1.8307	8.99255	4.43356	0.000835539	0.073513	-0.324784	CD59
ILMN_1826738	1.82947	3.32272	4.68079	0.000545759	0.0663679	0.0716399	HS.545468
ILMN_2082585	1.8281	9.06217	5.76375	9.32115e-05	0.0365556	1.69533	SNAI2
ILMN_1744381	1.82395	10.1647	4.77523	0.000464801	0.0618185	0.220693	SERPINE1
ILMN_2077550	1.82002	7.0066	5.31961	0.000188639	0.0464075	1.05259	RACGAP1
ILMN_1737195	1.81353	5.39851	4.33727	0.000988382	0.0780802	-0.481512	CENPK
ILMN_1809311	1.80733	4.35971	4.54723	0.000686277	0.0694613	-0.141429	APOF
ILMN_1794552	1.80492	6.73976	4.49701	0.000748465	0.0719665	-0.222213	GAP43
ILMN_1783840	1.79291	2.92338	4.11643	0.00145906	0.0883516	-0.845479	FLJ42986
ILMN_2392274	1.79231	7.54722	5.9315	7.19391e-05	0.0343208	1.92951	CD82
ILMN_1660031	1.79161	5.90086	4.10834	0.0014802	0.0883649	-0.858939	P2RY6
ILMN_1749327	1.78702	6.19996	4.57413	0.000655209	0.0689548	-0.0983105	MAPK13
ILMN_1694027	1.78366	5.05264	4.80494	0.000442014	0.0608786	0.267305	SESN3
ILMN_1686387	1.76974	3.05136	4.23735	0.001178	0.082316	-0.645429	PYCRL
ILMN_1662640	1.76358	8.29221	4.82756	0.000425447	0.0607531	0.302711	C20ORF127
ILMN_1735689	1.75571	2.25696	3.90454	0.00213108	0.0996786	-1.20006	SNORD64
ILMN_1810901	1.75108	5.60354	4.37829	0.000919987	0.0764739	-0.414588	RNASEH2A
ILMN_1657870	1.72989	3.8349	5.06615	0.000285595	0.052837	0.671186	ABL2
ILMN_1794442	1.72339	5.23614	5.10323	0.000268629	0.0524513	0.727643	ZNF469
ILMN_1778321	1.72102	5.6248	4.05824	0.00161825	0.0903022	-0.942363	SLC2A6
ILMN_1780460	1.72049	3.40953	4.32582	0.0010084	0.0783605	-0.500228	C9ORF41
ILMN_3249435	1.70894	3.11528	4.6935	0.000534048	0.0658732	0.0917886	UBASH3B
ILMN_1674231	1.70494	4.82027	4.05844	0.00161769	0.0903022	-0.942038	CHAF1B
ILMN_1668629	1.70407	9.56021	4.12041	0.0014488	0.0883516	-0.838877	LOC401115
ILMN_1660871	1.68254	7.1202	3.99188	0.00182194	0.0952807	-1.05332	NEK6
ILMN_2179726	1.66363	5.30621	4.6831	0.000543611	0.0663679	0.0753033	C16ORF93
ILMN_2143795	1.65222	9.67883	5.35429	0.000178357	0.0459901	1.10396	MGC4677
ILMN_1660793	1.65035	6.8921	4.99837	0.000319581	0.0551277	0.567419	PAQR4
ILMN_1808811	1.64383	6.92183	3.96144	0.00192405	0.0966014	-1.10437	SBNO2
ILMN_1779147	1.63755	6.50843	5.14577	0.000250467	0.0515367	0.792124	ENC1
ILMN_1681389	1.62835	2.23311	3.95541	0.00194497	0.0966014	-1.1145	LOC653362
ILMN_1773079	1.62681	12.8818	4.12194	0.00144486	0.0883516	-0.836333	COL3A1
ILMN_1755024	1.61903	5.01507	4.07507	0.00157046	0.089685	-0.914312	IKBKE
ILMN_1663032	1.61441	6.8454	4.79814	0.00044712	0.0608786	0.256658	FNDC4
ILMN_1809850	1.6132	8.76843	4.75643	0.000479849	0.0629081	0.191136	RCN3
ILMN_3184315	1.61315	3.27409	4.50443	0.000738921	0.0719665	-0.210257	LOC100129218
ILMN_1703946	1.61091	4.37634	4.4393	0.000827249	0.073513	-0.315487	ADORA2B
ILMN_1710954	1.58595	5.90853	5.61275	0.000118088	0.0403635	1.4805	LOC283932
ILMN_1750081	1.57606	1.22771	3.94726	0.00197364	0.0966861	-1.1282	LOC342541
ILMN_2173611	1.5572	11.5274	5.44025	0.000155336	0.0433089	1.23043	MT1E
ILMN_1751969	1.55475	2.50005	4.08425	0.001545	0.0893979	-0.899023	LOC440292
ILMN_1651496	1.55309	6.66095	4.65773	0.000567686	0.0663679	0.0350365	HIST1H2BD
ILMN_1814657	1.54693	3.8324	4.05774	0.00161972	0.0903022	-0.943212	TFAP4
ILMN_1672662	1.5463	9.58261	6.08849	5.66525e-05	0.0333269	2.1444	SLC20A1
ILMN_1807689	1.54355	6.39306	4.54769	0.000685733	0.0694613	-0.140691	PKNOX2
ILMN_2393296	1.52854	5.17482	4.33566	0.000991163	0.0780802	-0.484136	GK
ILMN_1785756	1.52505	7.93322	4.1059	0.00148662	0.0883951	-0.862986	LOC731314
ILMN_1713499	1.52437	5.66615	4.05497	0.00162774	0.0903022	-0.947833	WISP1
ILMN_1683250	1.51738	5.16088	3.97457	0.0018793	0.0955591	-1.08234	LOC440731
ILMN_3244157	1.50375	4.61725	3.95658	0.00194089	0.0966014	-1.11253	SNORD83B
ILMN_1674243	1.50238	8.99946	3.9949	0.00181211	0.0952099	-1.04826	TFRC
ILMN_1685928	1.50022	6.35573	4.04611	0.00165365	0.0910898	-0.962613	WDR34
ILMN_1682674	1.49552	2.34309	4.6632	0.000562399	0.0663679	0.0437322	LOC643901
ILMN_2200331	1.49332	6.11911	4.11146	0.00147201	0.0883649	-0.853744	H2AFX
ILMN_1802458	1.49073	6.58658	4.15566	0.00136095	0.0876894	-0.780382	AGTRAP
ILMN_1697998	1.48898	4.17346	4.24541	0.0011614	0.0819702	-0.632169	FAM54A
ILMN_1720114	1.48807	5.9496	5.06661	0.000285377	0.052837	0.671889	GMNN
ILMN_1726306	1.48596	6.84888	3.99734	0.00180423	0.0949393	-1.04418	HMBS
ILMN_1672874	1.47562	4.06021	4.36892	0.000935171	0.0773733	-0.429863	LOC730132
ILMN_2379788	1.47332	7.82121	4.92926	0.00035863	0.0572475	0.460876	HIF1A
ILMN_1801504	1.46363	7.66736	4.44209	0.000823251	0.073513	-0.31097	RUNX1
ILMN_1766675	1.45859	6.81559	4.86887	0.000396857	0.0592205	0.367148	CDH6
ILMN_1799028	1.45087	7.65401	6.62621	2.56434e-05	0.026375	2.84957	TSPAN5
ILMN_1732452	1.44833	8.81489	5.29422	0.00019656	0.0464318	1.01487	MAPKAPK3
ILMN_1730328	1.43635	3.02602	4.01659	0.00174318	0.0935652	-1.01196	LOC649853
ILMN_1791119	1.42936	9.31366	4.13528	0.00141104	0.0883516	-0.814183	NDUFA10
ILMN_1708101	1.42558	8.19808	4.00276	0.00178682	0.0945652	-1.0351	LMNB2
ILMN_1757406	1.42505	7.77381	4.17431	0.00131674	0.0872095	-0.749503	HIST1H1C
ILMN_1712684	1.40977	9.41815	4.10259	0.0014954	0.0883951	-0.868494	FAM20C
ILMN_1759184	1.40554	7.28902	4.16355	0.00134207	0.0875678	-0.767319	C19ORF48
ILMN_1727459	1.40481	4.04193	3.93786	0.0020072	0.0973193	-1.14398	ORC1L
ILMN_2110252	1.40433	8.12842	3.91377	0.00209601	0.0993548	-1.18452	NPM3
ILMN_1672589	1.3991	7.20861	4.31067	0.00103554	0.0789385	-0.525024	SEMA4B
ILMN_3242900	1.39735	7.79896	4.07128	0.0015811	0.089685	-0.920631	HIST2H2AA4
ILMN_1793360	1.39713	6.30116	5.97188	6.76295e-05	0.0341288	1.98518	APITD1
ILMN_2150586	1.39453	4.65284	4.12872	0.00142756	0.0883516	-0.825068	ZNF536
ILMN_1880457	1.39211	7.47372	5.2623	0.000207022	0.0479132	0.967273	HS.556994
ILMN_1796130	1.38797	5.42067	4.07819	0.00156174	0.089685	-0.909103	LOC221710
ILMN_3240003	1.38686	5.33714	4.5649	0.00066569	0.0694613	-0.11308	LOC100133012
ILMN_1800412	1.38667	8.44672	5.41212	0.000162503	0.0443836	1.18919	BMP1
ILMN_1658289	1.38471	8.39163	5.9578	6.90996e-05	0.0341288	1.9658	WDR54
ILMN_1790891	1.38303	10.5152	3.95221	0.00195617	0.0966014	-1.11987	CKAP4
ILMN_1747744	1.37264	8.71841	7.48642	7.80633e-06	0.0257685	3.88156	LHFPL2
ILMN_1759097	1.37073	8.73632	3.9477	0.00197208	0.0966861	-1.12745	MLLT11
ILMN_1726448	1.366	3.2654	4.0909	0.00152682	0.0889062	-0.887945	MMP1
ILMN_1662198	1.36546	8.45415	4.32435	0.00101099	0.0783605	-0.502629	RANGAP1
ILMN_1696187	1.36476	8.64329	5.61463	0.000117738	0.0403635	1.4832	PYGL
ILMN_1669550	1.3602	8.64385	5.55895	0.000128572	0.0415459	1.40304	MAD2L2
ILMN_3308753	1.35613	3.40947	5.18897	0.000233336	0.0505194	0.857318	SNORD114-1
ILMN_1694177	1.35192	8.60783	4.87397	0.00039347	0.0592205	0.375084	PCNA
ILMN_1696713	1.35096	6.54999	4.26905	0.00111406	0.0807565	-0.593292	POLA2
ILMN_1738027	1.34314	5.37614	4.15138	0.00137134	0.0876894	-0.787489	BRCA1
ILMN_1677432	1.33633	7.08699	3.96186	0.00192262	0.0966014	-1.10367	SRGAP1
ILMN_1719695	1.33505	9.64571	5.47971	0.00014584	0.0416505	1.28807	NFKBIZ
ILMN_1750052	1.3298	6.40401	4.07517	0.00157017	0.089685	-0.914143	NOP14
ILMN_1783676	1.32834	5.59282	4.13102	0.00142176	0.0883516	-0.821256	CCDC15
ILMN_1653319	1.32746	6.71397	5.34777	0.000180243	0.0459901	1.09433	MC1R
ILMN_1804530	1.32495	7.06814	4.31427	0.00102902	0.0789385	-0.51913	LOC653888
ILMN_1740265	1.3227	8.81243	4.38397	0.000910912	0.0762722	-0.405339	ACOT7
ILMN_1815745	1.32027	8.49286	4.48266	0.000767287	0.0719914	-0.245354	SOX4
ILMN_1737163	1.31989	9.80286	4.4339	0.000835055	0.073513	-0.324243	SH3BGRL3
ILMN_1750674	1.31783	6.9191	4.30828	0.00103988	0.0789817	-0.528936	SDSL
ILMN_1661264	1.31649	9.77783	4.6351	0.000590095	0.0673678	-0.000950746	SHMT2
ILMN_1758457	1.31423	7.02733	4.35728	0.000954379	0.0776448	-0.448836	TBC1D16
ILMN_2169025	1.31014	6.66506	4.93471	0.000355379	0.057016	0.469297	JOSD2
ILMN_1775380	1.3051	5.89243	5.21003	0.000225436	0.0502142	0.888987	SMOX
ILMN_1706779	1.30398	5.85656	3.90122	0.00214384	0.0998681	-1.20565	LIG1
ILMN_1667748	1.30067	7.99052	4.47848	0.00077287	0.0720223	-0.252109	ANKRD33
ILMN_2366634	1.29848	10.0016	3.95337	0.00195212	0.0966014	-1.11793	PKM2
ILMN_1660021	1.29831	10.8083	4.65148	0.000573784	0.066731	0.025106	M6PRBP1
ILMN_3242253	1.28896	2.67549	3.9231	0.00206115	0.0986985	-1.16882	LOC653501
ILMN_2374633	1.28493	7.45142	5.0669	0.000285239	0.052837	0.672336	ZWILCH
ILMN_1810584	1.28145	7.82146	4.97625	0.000331567	0.0558593	0.533407	IL1R1
ILMN_1801254	1.28138	6.12125	4.17704	0.00131041	0.0871425	-0.744997	LOC648984
ILMN_2410929	1.2799	8.54638	4.48961	0.000758111	0.0719665	-0.234143	PAPSS2
ILMN_1784113	1.27757	6.7044	5.29791	0.000195388	0.0464318	1.02036	NAT14
ILMN_1684045	1.2762	6.4954	4.91894	0.000364877	0.0572475	0.444902	CDCA4
ILMN_1658709	1.27613	10.3449	4.5764	0.000652655	0.0689548	-0.0946762	LAMB1
ILMN_1715616	1.27596	6.92196	4.27448	0.00110348	0.080626	-0.584373	PPIL5
ILMN_1790537	1.27519	5.17882	4.16808	0.00133135	0.0875678	-0.75982	C16ORF75
ILMN_1797362	1.26978	4.22082	4.16942	0.0013282	0.0875637	-0.757601	LIMK1
ILMN_1695357	1.26438	5.74264	4.25444	0.00114307	0.0814434	-0.6173	CCDC99
ILMN_1653220	1.26232	7.89162	4.66777	0.00055803	0.0663679	0.0509801	PITPNM1
ILMN_3191227	1.26007	4.55115	4.11506	0.00146263	0.0883516	-0.847766	LOC100129267
ILMN_1778543	1.25992	5.40138	4.00888	0.00176736	0.0942484	-1.02485	LOC653874
ILMN_1805863	1.25923	6.53363	4.90773	0.000371794	0.0572475	0.42753	WDR81
ILMN_1692123	1.25163	3.31358	4.03333	0.00169182	0.0923056	-0.983966	ELOVL3
ILMN_2358626	1.24141	8.40979	4.34612	0.000973191	0.0780802	-0.467054	ADK
ILMN_1815874	1.2408	7.40033	3.91256	0.00210055	0.0993646	-1.18654	NANS
ILMN_2347949	1.23941	8.81486	5.11035	0.000265497	0.0522847	0.738451	G6PD
ILMN_1692790	1.23764	5.46437	3.94123	0.00199511	0.0969762	-1.13832	ITGB3BP
ILMN_1654109	1.23448	8.0944	4.40569	0.00087707	0.0752613	-0.370022	EGFLAM
ILMN_3176090	1.23255	9.60196	5.03645	0.000299994	0.0533192	0.625808	LOC100130919
ILMN_1755862	1.2318	7.08645	4.09431	0.00151758	0.0889062	-0.882269	PFAS
ILMN_1651987	1.22178	7.40925	4.39545	0.000892861	0.0757281	-0.386667	C6ORF129
ILMN_2379130	1.22035	9.1985	4.28252	0.001088	0.0801327	-0.571174	IRAK1
ILMN_1810423	1.22033	8.16301	4.07123	0.00158124	0.089685	-0.920713	RPP40
ILMN_1729563	1.21874	9.69843	4.579	0.000649733	0.0689548	-0.0904998	UGDH
ILMN_1776105	1.21732	5.29245	5.68634	0.000105187	0.0392397	1.58568	PSPH
ILMN_2047112	1.21684	6.89629	4.24859	0.0011549	0.0818232	-0.626925	RP11-529I10.4
ILMN_1764709	1.21604	9.69735	4.57518	0.000654017	0.0689548	-0.0966157	MAFB
ILMN_1714278	1.21457	7.98716	4.49904	0.000745833	0.0719665	-0.218931	C9ORF30
ILMN_1676555	1.21101	5.65937	4.29596	0.00106262	0.0795404	-0.549132	TTC26
ILMN_2323944	1.19513	6.14682	4.79894	0.000446515	0.0608786	0.257912	FAM110A
ILMN_1692754	1.19477	9.49341	4.48616	0.000762656	0.0719665	-0.239713	TMEM49
ILMN_2309848	1.19309	10.9233	4.87309	0.000394051	0.0592205	0.373718	FXYD5
ILMN_1711566	1.18983	13.763	7.09537	1.32501e-05	0.0257685	3.42667	TIMP1
ILMN_1662578	1.18769	5.79442	4.57549	0.000653671	0.0689548	-0.0961235	C1GALT1
ILMN_2384591	1.18626	5.61459	4.13026	0.00142368	0.0883516	-0.822523	HN1
ILMN_1765446	1.18531	11.2327	4.58399	0.000644181	0.0689548	-0.0825158	EMP3
ILMN_1739576	1.18404	7.72638	4.67591	0.000550323	0.0663679	0.0639016	CYB5R2
ILMN_1738718	1.18101	6.7542	4.33576	0.000990988	0.0780802	-0.483971	CYB561D2
ILMN_1789001	1.17951	8.51232	3.95171	0.00195792	0.0966014	-1.12071	SLC35B2
ILMN_1781987	1.17834	6.36977	4.34812	0.000969793	0.0780802	-0.46379	CDK5
ILMN_1738819	1.17775	8.51878	3.91683	0.00208449	0.0991158	-1.17936	EFTUD2
ILMN_1751072	1.17431	9.19301	4.36066	0.000948762	0.0775773	-0.443328	SRPRB
ILMN_1720124	1.17225	9.57395	5.25617	0.000209096	0.0479132	0.958122	RCC2
ILMN_1758728	1.16055	6.96599	4.12377	0.00144017	0.0883516	-0.833295	FANCG
ILMN_1808508	1.15402	6.5665	4.62696	0.000598385	0.0675124	-0.013922	KITLG
ILMN_1711909	1.15373	7.91474	4.48727	0.000761189	0.0719665	-0.237918	EDEM2
ILMN_1721623	1.15331	7.25354	5.01723	0.000309715	0.0540719	0.596374	APOO
ILMN_1734231	1.15172	9.59744	3.94147	0.00199426	0.0969762	-1.13792	DDOST
ILMN_1668179	1.14778	5.27912	4.08786	0.00153509	0.0890998	-0.893002	HNRNPF
ILMN_1744914	1.14661	7.70023	4.39951	0.000886565	0.0754731	-0.380066	FUCA2
ILMN_1712505	1.14378	6.45538	3.9542	0.0019492	0.0966014	-1.11653	KDELC1
ILMN_1779374	1.13772	6.39814	5.08111	0.000278622	0.052837	0.69398	AMMECR1
ILMN_1722218	1.13669	7.15147	5.06458	0.00028634	0.052837	0.668785	MBOAT7
ILMN_1803824	1.12815	8.81346	4.60389	0.000622537	0.0680122	-0.0507211	ZDHHC9
ILMN_1711314	1.12411	8.47787	4.49689	0.000748622	0.0719665	-0.222409	NUDT5
ILMN_1838113	1.11772	2.31064	3.99023	0.00182733	0.0952807	-1.05609	HS.562947
ILMN_1714945	1.11288	5.6176	4.13578	0.0014098	0.0883516	-0.813358	ITPKC
ILMN_1784860	1.10757	5.26402	4.21031	0.00123556	0.0843656	-0.690013	RFC3
ILMN_1741422	1.10551	6.25578	4.61784	0.000607806	0.0675127	-0.0284473	FUT8
ILMN_2310253	1.10042	5.92064	4.6118	0.000614143	0.0677403	-0.0380938	TARBP2
ILMN_2210729	1.09986	6.99342	4.23619	0.00118043	0.082316	-0.647353	STYXL1
ILMN_1794914	1.09921	7.78452	4.5775	0.000651412	0.0689548	-0.0929016	UBTD1
ILMN_1683635	1.09325	5.71614	4.02324	0.00172258	0.0931051	-1.00083	C11ORF70
ILMN_1763264	1.08866	7.47198	4.00867	0.00176804	0.0942484	-1.02521	MRPL2
ILMN_1688848	1.08859	6.25357	4.14597	0.00138453	0.0879907	-0.796444	TMEM44
ILMN_1811650	1.0848	6.38758	3.9608	0.00192625	0.0966014	-1.10544	DUS2L
ILMN_1686082	1.08007	5.89377	3.90954	0.002112	0.0996002	-1.19164	C14ORF79
ILMN_1684391	1.0765	10.667	4.60661	0.000619632	0.0678564	-0.0463702	PLOD1
ILMN_1785644	1.0762	6.48659	4.37974	0.000917662	0.0764438	-0.412228	C20ORF29
ILMN_2223359	1.07159	2.54867	4.07224	0.00157839	0.089685	-0.919028	ADH7
ILMN_1667825	1.06884	8.98774	4.28871	0.00107622	0.0796728	-0.561007	MLKL
ILMN_2193315	1.06436	5.97225	4.80067	0.00044521	0.0608786	0.260625	C14ORF143
ILMN_1753342	1.06263	11.9978	4.16733	0.00133313	0.0875678	-0.761064	SAT1
ILMN_2151488	1.05908	6.42414	4.12657	0.00143303	0.0883516	-0.828646	RMI1
ILMN_1679543	1.05871	4.48084	4.1416	0.00139532	0.0883516	-0.8037	KPTN
ILMN_1771026	1.05691	10.4102	3.91542	0.00208979	0.099265	-1.18174	GARS
ILMN_1657495	1.05683	9.77314	4.55999	0.000671349	0.0694613	-0.120958	MLEC
ILMN_1739496	1.05482	11.0287	5.08206	0.000278181	0.052837	0.695438	PRRX1
ILMN_2041101	1.04564	10.9379	4.91535	0.000367077	0.0572475	0.439343	ANXA2P1
ILMN_2369580	1.04265	7.90087	4.45292	0.000807902	0.073513	-0.293425	C16ORF35
ILMN_1738326	1.04222	8.9734	4.29264	0.00106882	0.0796728	-0.554564	EIF4E2
ILMN_1803194	1.02973	9.3752	4.28744	0.00107863	0.0796728	-0.563104	GALK1
ILMN_1700955	1.02962	7.44308	4.33319	0.000995465	0.0780802	-0.488178	TCTEX1D2
ILMN_2181992	1.02448	5.21591	5.12472	0.000259286	0.0517275	0.760259	MTRF1
ILMN_1721022	1.02064	11.4738	4.05236	0.00163533	0.0904064	-0.952189	SHC1
ILMN_2101526	1.0188	8.3139	4.00843	0.0017688	0.0942484	-1.02561	GGCT
ILMN_1726565	1.01482	9.41178	4.84193	0.000415262	0.0607531	0.325162	PIK3R2
ILMN_1777881	1.01473	8.92788	4.52033	0.000718883	0.0713766	-0.184651	TSPAN17
ILMN_2210129	1.01216	6.33311	4.13446	0.00141311	0.0883516	-0.815551	PRIM1
ILMN_1796628	1.00763	5.28847	3.92319	0.00206082	0.0986985	-1.16866	ADAMTS2
ILMN_1739622	-1.00486	7.72273	-4.10919	0.00147796	0.0883649	-0.857522	PPP1R12A
ILMN_2415911	-1.00786	6.68171	-4.89694	0.000378585	0.0579046	0.41078	ENOX2
ILMN_1707356	-1.00993	6.23294	-5.31431	0.000190265	0.0464075	1.04472	CFL2
ILMN_1712659	-1.01588	9.75092	-4.66995	0.000555955	0.0663679	0.0544411	PPP2CB
ILMN_1891312	-1.02655	3.65768	-4.03802	0.0016777	0.0918181	-0.976126	HS.540000
ILMN_1850685	-1.03208	3.53884	-3.97396	0.00188136	0.0955591	-1.08336	HS.571415
ILMN_3248026	-1.03768	7.40171	-4.10332	0.00149345	0.0883951	-0.867273	RBM27
ILMN_1744795	-1.0555	9.05599	-5.12911	0.00025742	0.0517275	0.766912	TBL1X
ILMN_1761941	-1.05569	10.203	-4.00132	0.00179142	0.0946998	-1.03751	C4ORF18
ILMN_2361862	-1.07997	7.20357	-4.17476	0.0013157	0.0872095	-0.748762	VLDLR
ILMN_1794598	-1.08474	7.80466	-4.11218	0.00147012	0.0883649	-0.852545	SCHIP1
ILMN_1651254	-1.08952	12.8355	-3.90259	0.00213858	0.0997264	-1.20335	LPP
ILMN_2375484	-1.09424	6.99542	-4.25551	0.00114093	0.0814174	-0.615549	CPEB2
ILMN_1744023	-1.11482	8.55662	-4.31219	0.00103277	0.0789385	-0.522531	MGC18216
ILMN_1709630	-1.12329	6.89616	-4.87056	0.000395734	0.0592205	0.369772	CCDC107
ILMN_1687375	-1.1369	10.7096	-4.07328	0.00157546	0.089685	-0.917287	ATP2A2
ILMN_3251662	-1.13695	7.83612	-3.91287	0.00209938	0.0993646	-1.18602	HINT3
ILMN_1791226	-1.13977	6.74186	-4.22266	0.00120892	0.0838873	-0.669645	NXN
ILMN_1743204	-1.15475	7.47168	-4.00678	0.00177402	0.0942484	-1.02837	DUSP8
ILMN_1761260	-1.16674	9.50072	-4.58425	0.000643894	0.0689548	-0.0821004	COBLL1
ILMN_1704985	-1.16694	8.88386	-3.90832	0.00211665	0.0996706	-1.19369	CYP27A1
ILMN_1817377	-1.18161	6.0875	-5.19946	0.000229365	0.0504891	0.873102	HS.530359
ILMN_1730487	-1.18609	12.7866	-3.98315	0.00185063	0.0954425	-1.06795	CALD1
ILMN_1796180	-1.18883	8.21065	-4.91566	0.00036689	0.0572475	0.439813	CRY2
ILMN_1793859	-1.1928	9.35682	-5.07474	0.000281569	0.052837	0.684277	ALDH2
ILMN_1743836	-1.19986	10.1609	-5.90042	7.54537e-05	0.0346219	1.88647	MXRA7
ILMN_1727134	-1.20434	10.3241	-4.47737	0.000774354	0.0720223	-0.253897	KLHDC5
ILMN_1657039	-1.20577	7.04926	-4.40288	0.000881372	0.0752633	-0.374586	FILIP1
ILMN_1810725	-1.20648	11.6513	-3.94799	0.00197103	0.0966861	-1.12696	FAM129A
ILMN_3236821	-1.21987	9.6254	-5.39931	0.000165884	0.0445415	1.17035	HSPBL2
ILMN_1716790	-1.22006	5.20172	-4.09717	0.00150987	0.0887266	-0.877502	APBB2
ILMN_1779706	-1.22054	8.43131	-4.48561	0.000763384	0.0719665	-0.240602	TP53BP2
ILMN_3296181	-1.22807	2.69623	-4.53059	0.000706258	0.0707569	-0.168152	LOC100131894
ILMN_1664608	-1.22937	9.13301	-4.26977	0.00111266	0.0807565	-0.592114	INPP5A
ILMN_1810797	-1.23391	7.76061	-4.38593	0.000907806	0.0762722	-0.402153	WASF3
ILMN_1703412	-1.23425	6.77619	-4.50381	0.00073971	0.0719665	-0.211251	LATS2
ILMN_1655191	-1.23742	6.69833	-6.13657	5.26917e-05	0.0313995	2.2094	CASZ1
ILMN_2351638	-1.25284	8.52269	-4.12824	0.00142878	0.0883516	-0.825866	BEX4
ILMN_1712886	-1.27189	3.99375	-4.10069	0.00150045	0.0883951	-0.87165	LOC642325
ILMN_3236304	-1.27776	1.42496	-4.05735	0.00162083	0.0903022	-0.943855	LOC100131716
ILMN_1742544	-1.2788	8.87093	-4.66992	0.000555982	0.0663679	0.0543968	MEF2C
ILMN_1785618	-1.2792	9.75954	-5.57896	0.000124562	0.0411881	1.43191	SMTN
ILMN_3295967	-1.28507	1.20992	-3.97309	0.00188429	0.0955591	-1.08482	LOC100133047
ILMN_1695423	-1.28652	9.26093	-4.4215	0.000853258	0.074225	-0.344352	CD9
ILMN_1779800	-1.28716	6.34902	-4.30558	0.00104483	0.0789817	-0.533364	MARK1
ILMN_1743763	-1.30061	9.90939	-4.99316	0.000322363	0.0553994	0.559413	TJAP1
ILMN_1794056	-1.30268	7.43578	-4.13594	0.0014094	0.0883516	-0.813089	DNAJB5
ILMN_1811921	-1.3194	11.8657	-5.55082	0.00013024	0.0416387	1.39129	CSRP1
ILMN_2405353	-1.31943	4.36361	-5.53492	0.000133567	0.0416505	1.3683	SDK1
ILMN_1759023	-1.32069	9.59525	-5.48741	0.00014406	0.0416505	1.29929	WFS1
ILMN_1675979	-1.32677	8.44943	-4.48792	0.000760333	0.0719665	-0.23687	RBMS3
ILMN_1654217	-1.33391	4.92042	-4.15965	0.00135139	0.0875678	-0.773784	MPP2
ILMN_1706957	-1.33538	8.04492	-4.7161	0.000513881	0.0649571	0.127537	BMPR1A
ILMN_1774259	-1.34213	5.13835	-4.07556	0.00156909	0.089685	-0.913494	FAM63B
ILMN_1656801	-1.35116	2.04344	-4.18014	0.00130324	0.0867913	-0.739865	LOC651272
ILMN_1674050	-1.35122	8.37152	-3.94979	0.0019647	0.0966861	-1.12395	COL8A2
ILMN_1661804	-1.3556	5.38237	-4.413	0.000865975	0.0746903	-0.358148	CTF1
ILMN_1801043	-1.3613	10.962	-4.31872	0.00102102	0.0786333	-0.511843	GSN
ILMN_1779370	-1.37571	5.58808	-4.56883	0.000661212	0.0694273	-0.106798	ARHGEF9
ILMN_1839019	-1.37605	11.6116	-4.57955	0.000649121	0.0689548	-0.0896234	HS.5724
ILMN_2070521	-1.37941	5.68008	-3.90713	0.00212117	0.0996706	-1.19569	BHMT2
ILMN_1726678	-1.38017	6.08903	-4.98999	0.000324067	0.0554843	0.554545	HSPC047
ILMN_1694106	-1.38043	9.22887	-5.04071	0.000297882	0.0533192	0.632329	GPD1L
ILMN_1689237	-1.38634	6.68906	-4.38627	0.000907272	0.0762722	-0.401603	BVES
ILMN_1676088	-1.38706	10.4763	-4.49631	0.000749375	0.0719665	-0.223345	MSRB3
ILMN_1719064	-1.38932	9.37336	-4.55496	0.000677192	0.0694613	-0.129025	KCTD10
ILMN_1772316	-1.39055	9.16482	-5.50292	0.000140541	0.0416505	1.32186	UNC84A
ILMN_1801068	-1.39521	7.61767	-4.18459	0.00129303	0.0864878	-0.73251	DACT1
ILMN_1672863	-1.39673	2.88255	-4.18472	0.00129272	0.0864878	-0.732287	C3ORF46
ILMN_1801223	-1.3981	6.59454	-4.36928	0.000934578	0.0773733	-0.429271	WTIP
ILMN_1698668	-1.40702	6.56264	-3.90258	0.00213862	0.0997264	-1.20337	NR1D2
ILMN_1776998	-1.4093	8.03289	-3.9308	0.00203281	0.0978759	-1.15585	DNAJA4
ILMN_1793040	-1.40976	5.17141	-4.44721	0.000815957	0.073513	-0.302673	ADAMTSL5
ILMN_1815812	-1.43061	6.33446	-4.82739	0.00042557	0.0607531	0.302444	C16ORF5
ILMN_1683828	-1.43237	4.64942	-4.97052	0.000334748	0.0558593	0.524583	LOC644538
ILMN_2396287	-1.43299	5.51288	-4.16329	0.00134269	0.0875678	-0.767748	RFX2
ILMN_1667966	-1.437	11.6812	-4.83652	0.000419071	0.0607531	0.316702	C1ORF24
ILMN_1688886	-1.44126	4.26321	-4.15072	0.00137294	0.0876894	-0.788582	GPC5
ILMN_1791409	-1.45088	5.87509	-4.33034	0.00100045	0.0782038	-0.492841	ITGA7
ILMN_1673983	-1.45208	4.91773	-4.50736	0.000735182	0.0719665	-0.205533	LOC653411
ILMN_3244611	-1.45848	7.66165	-5.05597	0.000290448	0.052837	0.655646	LOC100132060
ILMN_1716552	-1.46839	8.77296	-3.90767	0.00211913	0.0996706	-1.19479	ENAH
ILMN_1733851	-1.47032	9.93509	-4.31853	0.00102137	0.0786333	-0.51216	DACT3
ILMN_1811997	-1.47923	9.94023	-6.86975	1.81375e-05	0.0257685	3.15349	ZNF364
ILMN_1720849	-1.4799	4.51056	-4.48855	0.000759504	0.0719665	-0.235853	PYGM
ILMN_1900888	-1.48342	3.20513	-4.10733	0.00148286	0.0883649	-0.860615	HS.539721
ILMN_1677885	-1.48392	7.43503	-4.54261	0.000691761	0.0697614	-0.14884	FMO4
ILMN_1706426	-1.49701	12.8593	-4.72015	0.000510357	0.0648099	0.133926	DSTN
ILMN_2073592	-1.50048	7.47128	-4.24331	0.0011657	0.0820372	-0.635622	CAND2
ILMN_1757537	-1.5014	3.77712	-4.21718	0.00122066	0.0838873	-0.678674	RGAG4
ILMN_1739521	-1.51257	6.84208	-3.95826	0.00193506	0.0966014	-1.10971	NLGN1
ILMN_1736701	-1.52259	6.4347	-4.81856	0.000431961	0.0607531	0.288629	LOC650580
ILMN_1732550	-1.52761	3.77976	-4.26671	0.00111867	0.0809621	-0.597142	KLHL23
ILMN_2315979	-1.53135	9.47501	-5.54731	0.000130967	0.0416387	1.38622	LBH
ILMN_1709026	-1.53484	6.96916	-6.01438	6.33877e-05	0.0341288	2.04348	C6ORF145
ILMN_3292122	-1.53989	2.99483	-5.35339	0.000178616	0.0459901	1.10264	LOC100133263
ILMN_1788059	-1.5451	5.84383	-4.54694	0.000686612	0.0694613	-0.141885	PCGF5
ILMN_1814333	-1.55029	6.66927	-4.49335	0.000753218	0.0719665	-0.228111	SERPINI1
ILMN_1656560	-1.55379	9.56294	-3.94586	0.0019786	0.0966861	-1.13055	PARM1
ILMN_1679797	-1.56446	10.4523	-4.61782	0.000607835	0.0675127	-0.0284923	ADARB1
ILMN_1654065	-1.57696	7.90619	-4.10078	0.00150021	0.0883951	-0.871499	ATOH8
ILMN_1756417	-1.59107	8.78668	-5.06862	0.000284433	0.052837	0.674947	ANKRD37
ILMN_1723912	-1.59479	7.59419	-3.95245	0.00195535	0.0966014	-1.11948	IFI44L
ILMN_1711087	-1.61581	5.12088	-4.12063	0.00144822	0.0883516	-0.838508	LOC648526
ILMN_1821887	-1.62102	5.30797	-3.90656	0.00212337	0.0996706	-1.19666	HS.569948
ILMN_1707077	-1.62845	9.48009	-3.98155	0.00185596	0.0954425	-1.07064	SORT1
ILMN_3184724	-1.63928	6.03221	-4.07793	0.00156247	0.089685	-0.909539	C7ORF58
ILMN_1760574	-1.64099	6.71172	-4.76616	0.000471993	0.0624132	0.20645	RAI2
ILMN_1716687	-1.64748	11.5833	-4.21722	0.00122058	0.0838873	-0.678614	TPM1
ILMN_1743939	-1.65489	7.22174	-7.20946	1.13327e-05	0.0257685	3.56179	C5ORF24
ILMN_1726204	-1.65682	10.4163	-3.98683	0.00183847	0.0954425	-1.06178	SCRG1
ILMN_1810628	-1.67241	10.6806	-3.90953	0.00211204	0.0996002	-1.19165	KIAA0367
ILMN_1685275	-1.68425	7.35246	-4.53266	0.000703738	0.0706587	-0.164822	MCAM
ILMN_1678535	-1.68497	5.43558	-5.09368	0.000272896	0.052837	0.71312	ESR1
ILMN_2211780	-1.6882	11.0565	-4.9205	0.000363926	0.0572475	0.447317	SLC25A4
ILMN_1869943	-1.69983	4.29699	-6.31424	4.04219e-05	0.0313949	2.44625	HS.445239
ILMN_1675062	-1.72317	10.7716	-4.20119	0.00125562	0.0848514	-0.705067	MYL9
ILMN_1808011	-1.72447	7.31168	-3.99142	0.00182344	0.0952807	-1.05409	FAM46B
ILMN_3245418	-1.73906	7.69651	-3.93864	0.00200441	0.0973193	-1.14268	FAM180A
ILMN_1809695	-1.73938	9.05249	-5.67522	0.000107036	0.0393582	1.56985	CAMK2G
ILMN_3247728	-1.74443	8.35692	-6.15855	5.09796e-05	0.0313949	2.23899	RNF115
ILMN_1706511	-1.74696	6.11176	-4.03835	0.00167672	0.0918181	-0.975577	TEF
ILMN_1667115	-1.74931	4.07742	-4.02546	0.00171575	0.0931051	-0.997114	TMEM61
ILMN_1703511	-1.75188	7.32946	-3.97554	0.00187603	0.0955591	-1.08071	PDZRN3
ILMN_2412281	-1.76201	7.58556	-6.46538	3.23709e-05	0.0297067	2.64364	PDLIM5
ILMN_1755792	-1.76215	7.95719	-4.6996	0.000528531	0.0655395	0.101435	STK38L
ILMN_1719811	-1.7751	5.95392	-4.50679	0.000735912	0.0719665	-0.206457	REM1
ILMN_1683178	-1.77853	7.54177	-7.21921	1.11831e-05	0.0257685	3.57325	JAK2
ILMN_1749792	-1.78251	11.2462	-4.91954	0.000364513	0.0572475	0.445826	SORBS1
ILMN_2261076	-1.78962	7.43937	-4.03174	0.00169661	0.0924571	-0.986613	NEDD9
ILMN_2052891	-1.80482	10.6639	-4.63422	0.00059099	0.0673678	-0.00235898	PKD2
ILMN_1825186	-1.80515	5.52773	-4.30445	0.0010469	0.079008	-0.535212	HS.577681
ILMN_1761322	-1.81196	7.31072	-6.39549	3.58589e-05	0.0302349	2.55282	FHOD3
ILMN_1756049	-1.81419	9.02354	-5.48665	0.000144235	0.0416505	1.29818	NT5DC3
ILMN_1677158	-1.81885	2.87526	-4.26557	0.0011209	0.0809962	-0.599007	IGFBPL1
ILMN_1716407	-1.82291	8.98644	-4.12006	0.0014497	0.0883516	-0.839458	SORBS2
ILMN_1760493	-1.82939	8.7159	-5.3989	0.000165993	0.0445415	1.16974	LIMS2
ILMN_3237961	-1.83363	9.37048	-4.48938	0.00075842	0.0719665	-0.234523	ANO1
ILMN_3206352	-1.83703	3.80651	-5.33245	0.000184762	0.0463268	1.07163	LOC728264
ILMN_1725534	-1.83964	10.6927	-5.96589	6.82505e-05	0.0341288	1.97694	ACTN4
ILMN_1711092	-1.84021	3.84977	-4.21405	0.00122743	0.0840609	-0.683846	KCNB1
ILMN_1795325	-1.84324	12.2255	-5.41247	0.000162413	0.0443836	1.1897	ACTG2
ILMN_1756289	-1.85553	7.41035	-4.70114	0.000527146	0.0655395	0.10387	PPP1R12B
ILMN_1788250	-1.86626	10.183	-4.52673	0.000710986	0.071039	-0.174364	LDOC1
ILMN_1660519	-1.87058	7.86187	-3.96145	0.00192403	0.0966014	-1.10436	C3ORF70
ILMN_1707612	-1.88125	3.39696	-4.3249	0.00101002	0.0783605	-0.501731	FIGF
ILMN_1764754	-1.89302	9.04205	-3.94745	0.00197294	0.0966861	-1.12786	RAMP1
ILMN_1791280	-1.90019	8.85534	-4.8201	0.000430835	0.0607531	0.291049	HSPB8
ILMN_1772821	-1.90404	9.81752	-5.15393	0.000247132	0.0510794	0.804464	KIAA1671
ILMN_2111237	-1.92884	8.33542	-4.10998	0.00147589	0.0883649	-0.856208	MN1
ILMN_1726352	-1.93455	4.81863	-6.85603	1.8491e-05	0.0257685	3.13662	THSD4
ILMN_1758392	-1.93656	6.63241	-5.06282	0.000287174	0.052837	0.666102	ANKS1B
ILMN_1773427	-1.93679	10.4466	-5.05485	0.000290986	0.052837	0.653938	KANK1
ILMN_1771261	-1.93989	8.69506	-4.58682	0.00064106	0.0689548	-0.0779969	SYNC1
ILMN_1709065	-1.94102	1.31556	-4.24464	0.00116296	0.0819702	-0.633425	LOC440918
ILMN_1700771	-1.94264	7.80274	-5.26183	0.00020718	0.0479132	0.966572	PRUNE2
ILMN_1742382	-1.95116	8.01592	-4.1513	0.00137151	0.0876894	-0.787608	RIMS3
ILMN_1659649	-1.95388	3.05695	-4.95923	0.000341114	0.0561004	0.507173	SGCG
ILMN_1702821	-1.9539	7.83609	-4.30188	0.00105163	0.0792346	-0.539421	TTLL7
ILMN_2075603	-1.95706	7.98183	-6.35703	3.79465e-05	0.0305469	2.50251	MRGPRF
ILMN_1848916	-1.95987	7.45653	-3.91105	0.00210627	0.0995325	-1.18909	HS.546148
ILMN_1704629	-1.9617	4.57875	-4.69842	0.00052959	0.0655395	0.0995747	SLC1A7
ILMN_1691237	-1.96263	9.4593	-4.12137	0.00144632	0.0883516	-0.837276	CAP2
ILMN_1725791	-1.96868	9.00354	-6.19041	4.86025e-05	0.0313949	2.28172	PTPLA
ILMN_3244019	-2.00002	9.90401	-5.99121	6.56643e-05	0.0341288	2.01173	LOC647886
ILMN_1763457	-2.01165	7.05953	-4.93791	0.000353478	0.05691	0.474256	SGCD
ILMN_1738095	-2.02959	8.37714	-5.63667	0.00011372	0.0399254	1.51479	PER2
ILMN_1706886	-2.03626	3.52097	-4.32813	0.00100433	0.0783605	-0.496452	BCL7A
ILMN_1810159	-2.03847	4.04498	-4.16298	0.00134343	0.0875678	-0.768263	FLJ90650
ILMN_1800179	-2.05979	4.15481	-5.1576	0.000245648	0.0510794	0.810006	KCNJ4
ILMN_1691476	-2.07387	10.28	-4.52576	0.00071217	0.071039	-0.175914	MYLK
ILMN_2149164	-2.07942	9.71045	-4.61948	0.000606103	0.0675127	-0.0258383	SFRP1
ILMN_1746359	-2.07997	8.12525	-4.63244	0.000592787	0.0673678	-0.00518232	RERG
ILMN_1699071	-2.08362	8.72589	-6.55546	2.83986e-05	0.0277249	2.7595	C21ORF7
ILMN_1754913	-2.09153	1.78991	-3.9544	0.00194849	0.0966014	-1.11619	WDR88
ILMN_3240077	-2.11203	6.81594	-4.02098	0.00172954	0.0933647	-1.00461	LOC645993
ILMN_2129234	-2.11555	10.7152	-4.79969	0.000445952	0.0608786	0.259083	TMEM47
ILMN_1840316	-2.11692	6.77037	-4.23701	0.0011787	0.082316	-0.645987	HS.105791
ILMN_1687765	-2.12849	2.64356	-4.69806	0.000529915	0.0655395	0.0990055	ATP12A
ILMN_2397294	-2.1336	5.93247	-4.98567	0.000326406	0.0556772	0.547899	PLCB4
ILMN_1781388	-2.13716	10.2886	-4.78754	0.000455213	0.0614002	0.240023	PGM5
ILMN_1689828	-2.14428	6.08257	-4.1399	0.00139953	0.0883516	-0.806521	DMPK
ILMN_2200836	-2.14955	9.52022	-4.74193	0.000491809	0.0640511	0.168289	HSPB7
ILMN_1804351	-2.15681	6.96782	-4.73003	0.000501848	0.0643299	0.149535	FZD7
ILMN_2146418	-2.17759	8.25929	-4.34365	0.000977408	0.0780802	-0.471091	CRIM1
ILMN_1894500	-2.18064	5.3712	-4.27802	0.00109662	0.0804153	-0.578552	HS.462257
ILMN_1707968	-2.1807	1.81542	-4.43734	0.000830066	0.073513	-0.318656	NBEAL1
ILMN_1821279	-2.18305	0.15072	-3.99364	0.0018162	0.0952099	-1.05037	HS.128018
ILMN_1761968	-2.20524	10.9829	-4.36129	0.00094771	0.0775773	-0.442292	PPP1R14A
ILMN_1677038	-2.21396	9.82626	-4.14869	0.00137788	0.0876894	-0.791941	FLJ21986
ILMN_1679092	-2.21482	6.71956	-4.10469	0.00148983	0.0883951	-0.865	RAB9B
ILMN_1756928	-2.21831	9.22885	-3.97976	0.00186191	0.0955591	-1.07364	RTN1
ILMN_3240314	-2.21925	6.28401	-4.44258	0.000822552	0.073513	-0.310179	SCXA
ILMN_1691410	-2.22514	9.15805	-6.91492	1.70236e-05	0.0257685	3.20883	BAMBI
ILMN_1677200	-2.22693	9.33385	-5.88234	7.75815e-05	0.0349003	1.86137	CYFIP2
ILMN_1809364	-2.23075	7.13056	-4.36624	0.000939548	0.0773733	-0.43422	NTF3
ILMN_1660732	-2.24572	8.63754	-4.20464	0.001248	0.0848023	-0.69938	PPP2R2B
ILMN_1769556	-2.25363	6.72144	-4.62652	0.000598835	0.0675124	-0.0146211	C5ORF23
ILMN_1685834	-2.25816	6.49538	-4.67874	0.000547669	0.0663679	0.068393	AMPH
ILMN_1794364	-2.2822	3.84094	-4.21429	0.00122692	0.0840609	-0.683452	CTSW
ILMN_1670383	-2.28966	8.53114	-3.94731	0.00197346	0.0966861	-1.12811	PCDH7
ILMN_1718866	-2.29947	7.99443	-4.11477	0.00146338	0.0883516	-0.848247	C5ORF46
ILMN_3237981	-2.31752	6.29239	-4.66345	0.000562163	0.0663679	0.0441235	ATPGD1
ILMN_2341343	-2.32016	6.33869	-4.81446	0.000434958	0.0607531	0.282222	AGTR1
ILMN_1807169	-2.32085	6.93597	-5.2982	0.000195297	0.0464318	1.02078	TINAGL1
ILMN_1794534	-2.32669	3.54728	-4.34184	0.0009805	0.0780802	-0.474039	CCDC81
ILMN_2170209	-2.33955	6.45231	-3.93496	0.0020177	0.0976603	-1.14886	RASD2
ILMN_1683939	-2.35051	6.35331	-4.39799	0.00088891	0.0755327	-0.38253	VIPR2
ILMN_1738578	-2.35524	11.048	-5.57595	0.000125156	0.0411881	1.42757	FILIP1L
ILMN_1783120	-2.3617	10.4106	-6.7507	2.14622e-05	0.0257685	3.00611	SLMAP
ILMN_1811133	-2.37063	4.69594	-3.99077	0.00182556	0.0952807	-1.05518	LOC645464
ILMN_1675391	-2.38183	5.14782	-5.12673	0.000258429	0.0517275	0.763305	SLC24A4
ILMN_1741674	-2.39037	3.96716	-4.25979	0.00113235	0.0812984	-0.608502	PPP1R9A
ILMN_1677226	-2.39273	3.92281	-4.63068	0.000594576	0.0673678	-0.00798406	ARVCF
ILMN_1801122	-2.39594	4.16743	-4.82308	0.000428676	0.0607531	0.295704	LOC401317
ILMN_1700817	-2.39951	3.72959	-4.35336	0.000960951	0.0779033	-0.455241	MTUS2
ILMN_1830806	-2.40238	3.34666	-4.68622	0.000540721	0.0663679	0.0802547	HS.560098
ILMN_3239254	-2.41297	4.77375	-5.79426	8.88957e-05	0.0363999	1.73827	UCA1
ILMN_1759613	-2.43658	3.20438	-4.0242	0.00171963	0.0931051	-0.999226	PNMA6A
ILMN_1752935	-2.45357	7.92147	-5.50006	0.000141182	0.0416505	1.31771	TMEM30B
ILMN_1763657	-2.45813	3.44887	-4.61755	0.000608108	0.0675127	-0.0289104	CXXC4
ILMN_1760798	-2.46153	6.19564	-8.5457	2.03771e-06	0.0163769	5.0024	RYR2
ILMN_1695157	-2.46871	4.81872	-4.06128	0.00160951	0.0902842	-0.937296	CA4
ILMN_1680344	-2.47311	8.52165	-5.65959	0.000109694	0.0394613	1.54756	MYOM1
ILMN_1688154	-2.47366	1.75725	-4.04431	0.00165898	0.091274	-0.965626	MST1R
ILMN_2120210	-2.47396	10.464	-5.02935	0.000303546	0.0533647	0.614947	RCAN2
ILMN_1757020	-2.47587	3.74345	-5.24778	0.000211973	0.0479132	0.94557	CDH8
ILMN_1684143	-2.49367	3.86585	-5.23085	0.000217902	0.0487729	0.920226	NPTXR
ILMN_1791635	-2.50811	3.44016	-4.44523	0.000818767	0.073513	-0.305878	LOC652844
ILMN_2056606	-2.51557	5.77238	-4.28671	0.00108002	0.0796728	-0.564298	PPP1R1A
ILMN_1749429	-2.51609	4.66557	-4.41727	0.000859562	0.0745274	-0.351216	ZCCHC5
ILMN_1881005	-2.51612	4.89405	-5.67413	0.00010722	0.0393582	1.56829	HS.560387
ILMN_1660986	-2.52045	6.37683	-5.60774	0.000119025	0.0403635	1.47331	PER3
ILMN_1779448	-2.53525	10.8404	-5.52265	0.000136197	0.0416505	1.35051	EFHD1
ILMN_1731237	-2.55737	3.66198	-4.13363	0.00141518	0.0883516	-0.81692	CLSTN2
ILMN_1783276	-2.57885	10.2945	-6.15119	5.15462e-05	0.0313949	2.22909	NEXN
ILMN_1766707	-2.64555	4.0152	-5.31928	0.000188741	0.0464075	1.0521	IL17B
ILMN_1679816	-2.64623	4.71433	-4.47827	0.000773155	0.0720223	-0.252452	C1ORF117
ILMN_2367883	-2.65453	9.59757	-6.42714	3.42322e-05	0.0302035	2.59405	GEM
ILMN_1671478	-2.66322	6.70213	-5.87336	7.86613e-05	0.0350425	1.84888	CKB
ILMN_2336306	-2.68785	2.90068	-4.79144	0.000452216	0.0613904	0.246148	PCDH11Y
ILMN_2400663	-2.72477	1.56365	-4.31251	0.00103219	0.0789385	-0.522003	AKAP9
ILMN_1679754	-2.74309	6.10134	-5.06634	0.000285504	0.052837	0.671479	ADRA1B
ILMN_3284000	-2.74492	4.81043	-5.66073	0.000109499	0.0394613	1.54918	LOC100131857
ILMN_2081070	-2.75774	6.48163	-4.40235	0.00088218	0.0752633	-0.375441	BTC
ILMN_1722829	-2.76123	5.43265	-3.92883	0.00204004	0.0980363	-1.15918	HLF
ILMN_1673085	-2.78897	0.360373	-4.7765	0.000463797	0.0618185	0.222697	LOC646388
ILMN_1738773	-2.79375	4.62325	-4.33157	0.000998284	0.0781677	-0.490818	HRC
ILMN_1809384	-2.81735	3.6743	-4.51801	0.000721777	0.0713766	-0.188393	CYP4F12
ILMN_1787186	-2.81916	11.4815	-4.8472	0.000411597	0.0607271	0.333374	NOV
ILMN_1775235	-2.83606	4.95478	-4.16142	0.00134715	0.0875678	-0.77085	AFF3
ILMN_1723134	-2.8422	3.82717	-7.46605	8.02076e-06	0.0257685	3.85843	LOC650695
ILMN_1795342	-2.84889	5.47879	-3.91844	0.00207846	0.0990344	-1.17665	MLPH
ILMN_1734472	-2.87104	3.72381	-5.18365	0.000235377	0.0505194	0.849306	PEBP4
ILMN_1746116	-2.9323	4.09718	-5.03249	0.000301972	0.0533192	0.619744	OCA2
ILMN_2301722	-2.93488	8.34087	-4.44046	0.000825586	0.073513	-0.31361	PDE8B
ILMN_1770938	-2.95538	3.74983	-5.18669	0.000234208	0.0505194	0.853884	PAK7
ILMN_1714000	-2.9684	6.08601	-4.02737	0.00170991	0.0930716	-0.993924	NXPH3
ILMN_1680273	-3.0041	5.74951	-3.95735	0.00193822	0.0966014	-1.11124	MYOCD
ILMN_2189675	-3.03543	6.52477	-5.43865	0.000155736	0.0433089	1.22808	HRCT1
ILMN_2136971	-3.04402	3.81933	-6.6748	2.39164e-05	0.0259874	2.91097	FABP3
ILMN_1791679	-3.05071	5.46356	-5.13694	0.000254129	0.0516239	0.77876	DNER
ILMN_1679115	-3.06171	3.51762	-4.29091	0.00107207	0.0796728	-0.557403	TPH1
ILMN_1770758	-3.13713	4.01726	-7.83931	4.92007e-06	0.0250842	4.27251	AKAP6
ILMN_1662935	-3.24122	6.19773	-5.05214	0.000292297	0.052837	0.649791	C1QTNF7
ILMN_1691790	-3.31424	2.72993	-7.10404	1.3093e-05	0.0257685	3.437	DACT2
ILMN_1687556	-3.33554	4.26502	-5.25913	0.000208093	0.0479132	0.962535	DAPL1
ILMN_2041725	-3.37901	5.48577	-5.84328	8.23978e-05	0.0351028	1.80694	MYOZ2
ILMN_1697338	-3.44162	4.29302	-6.66216	2.43535e-05	0.0259874	2.89503	SRPK3
ILMN_1800911	-3.47523	3.90195	-6.66692	2.41878e-05	0.0259874	2.90104	FLJ10324
ILMN_1810054	-3.49514	9.66699	-7.19656	1.15338e-05	0.0257685	3.54662	CNN1
ILMN_2199362	-3.52808	3.78819	-5.25049	0.000211041	0.0479132	0.949619	FBXL22
ILMN_1698995	-3.5777	5.56755	-5.08653	0.000276138	0.052837	0.702233	DES
ILMN_1733746	-3.66786	7.44938	-7.9166	4.45565e-06	0.0250842	4.35573	REEP1
ILMN_1688423	-3.73976	5.94385	-4.82212	0.00042937	0.0607531	0.294206	FCER1A
ILMN_1652711	-3.75493	5.18404	-4.33739	0.000988177	0.0780802	-0.481319	LOC648815
ILMN_1722329	-4.04281	6.93626	-5.33576	0.000183774	0.0463268	1.07655	CASQ2
ILMN_3243185	-4.12742	7.27953	-4.25556	0.00114082	0.0814174	-0.615462	RERGL
ILMN_1786720	-4.13522	6.4334	-4.94141	0.000351421	0.056778	0.479654	PROM1
ILMN_2052335	-4.16519	5.17365	-3.91972	0.00207371	0.0990139	-1.17451	MYOC
ILMN_1771148	-4.21014	5.38756	-4.58196	0.000646441	0.0689548	-0.0857745	CNTN4
ILMN_1697189	-4.31168	5.35553	-5.76581	9.2912e-05	0.0365556	1.69824	PNCK
ILMN_1760990	-4.47369	3.80705	-4.58052	0.000648039	0.0689548	-0.088071	SH3GL3
ILMN_1781242	-4.53507	7.82952	-4.21961	0.00121545	0.0838873	-0.674672	SOST
ILMN_1796455	-4.99086	4.26674	-3.99765	0.00180323	0.0949393	-1.04366	RYR3
ILMN_1658660	-5.14443	8.30374	-7.061	1.38935e-05	0.0257685	3.38557	ACTC1
