# Supplementary material for: The role of senescence-related hub genes correlating with immune infiltration in type A aortic dissection: Novel insights based on bioinformatic analysis
Source: PLoS One. 2025 Jun 25;20(6):e0326939. doi: 10.1371/journal.pone.0326939 (PMC12194205; doi:10.1371/journal.pone.0326939)
Supplement: S3 Table — (XLSX) [file pone.0326939.s003.xlsx]

## Sheet: Sheet1
CENPA (pp) hsa-mir-6895-3p
CENPA (pp) hsa-mir-6849-3p
CENPA (pp) hsa-mir-6813-3p
CENPA (pp) hsa-mir-6750-3p
CENPA (pp) hsa-mir-6739-5p
CENPA (pp) hsa-mir-6733-5p
CENPA (pp) hsa-mir-6732-3p
CENPA (pp) hsa-mir-6507-3p
CENPA (pp) hsa-mir-6504-3p
CENPA (pp) hsa-mir-5699-3p
CENPA (pp) hsa-mir-5692a
CENPA (pp) hsa-mir-4719
CENPA (pp) hsa-mir-4714-3p
CENPA (pp) hsa-mir-4684-5p
CENPA (pp) hsa-mir-4668-5p
CENPA (pp) hsa-mir-4421
CENPA (pp) hsa-mir-3926
CENPA (pp) hsa-mir-4309
CENPA (pp) hsa-mir-4294
CENPA (pp) hsa-mir-3198
CENPA (pp) hsa-mir-3190-5p
CENPA (pp) hsa-mir-3153
CENPA (pp) hsa-mir-548s
CENPA (pp) hsa-mir-1276
CENPA (pp) hsa-mir-1289
CENPA (pp) hsa-mir-1283
CENPA (pp) hsa-mir-593-3p
CENPA (pp) hsa-mir-411-5p
CENPA (pp) hsa-mir-610
CENPA (pp) hsa-mir-432-5p
CENPA (pp) hsa-mir-339-5p
CENPA (pp) hsa-mir-376c-3p
CENPA (pp) hsa-mir-215-5p
CENPA (pp) hsa-mir-187-3p
CENPA (pp) hsa-mir-192-5p
MAD2L1 (pp) hsa-mir-6507-3p
MAD2L1 (pp) hsa-mir-4738-3p
MAD2L1 (pp) hsa-mir-3978
MAD2L1 (pp) hsa-mir-3977
MAD2L1 (pp) hsa-mir-4465
MAD2L1 (pp) hsa-mir-3671
MAD2L1 (pp) hsa-mir-4261
MAD2L1 (pp) hsa-mir-1297
MAD2L1 (pp) hsa-mir-376b-3p
MAD2L1 (pp) hsa-mir-376a-3p
MAD2L1 (pp) hsa-mir-1-3p
MAD2L1 (pp) hsa-mir-215-5p
MAD2L1 (pp) hsa-mir-192-5p
MAD2L1 (pp) hsa-mir-93-5p
MAD2L1 (pp) hsa-mir-28-5p
MAD2L1 (pp) hsa-mir-26b-5p
MAD2L1 (pp) hsa-mir-26a-5p
FOXM1 (pp) hsa-mir-509-3-5p
FOXM1 (pp) hsa-mir-216b-5p
FOXM1 (pp) hsa-mir-671-5p
FOXM1 (pp) hsa-mir-630
FOXM1 (pp) hsa-mir-370-3p
FOXM1 (pp) hsa-mir-320a
FOXM1 (pp) hsa-mir-194-5p
FOXM1 (pp) hsa-mir-186-5p
FOXM1 (pp) hsa-mir-149-5p
FOXM1 (pp) hsa-mir-134-5p
FOXM1 (pp) hsa-mir-204-5p
FOXM1 (pp) hsa-mir-26b-5p
FOXM1 (pp) hsa-mir-24-1-5p
FOXM1 (pp) hsa-mir-23a-3p
CHEK1 (pp) hsa-mir-8485
CHEK1 (pp) hsa-mir-7703
CHEK1 (pp) hsa-mir-6838-5p
CHEK1 (pp) hsa-mir-513b-3p
CHEK1 (pp) hsa-mir-383-3p
CHEK1 (pp) hsa-mir-190a-3p
CHEK1 (pp) hsa-mir-6507-5p
CHEK1 (pp) hsa-mir-6083
CHEK1 (pp) hsa-mir-6074
CHEK1 (pp) hsa-mir-1273g-3p
CHEK1 (pp) hsa-mir-550b-2-5p
CHEK1 (pp) hsa-mir-4524b-5p
CHEK1 (pp) hsa-mir-4801
CHEK1 (pp) hsa-mir-4793-3p
CHEK1 (pp) hsa-mir-4789-3p
CHEK1 (pp) hsa-mir-4733-3p
CHEK1 (pp) hsa-mir-4731-3p
CHEK1 (pp) hsa-mir-4672
CHEK1 (pp) hsa-mir-4531
CHEK1 (pp) hsa-mir-4524a-5p
CHEK1 (pp) hsa-mir-3941
CHEK1 (pp) hsa-mir-4252
CHEK1 (pp) hsa-mir-466
CHEK1 (pp) hsa-mir-1270
CHEK1 (pp) hsa-mir-1227-3p
CHEK1 (pp) hsa-mir-1226-3p
CHEK1 (pp) hsa-mir-508-5p
CHEK1 (pp) hsa-mir-362-3p
CHEK1 (pp) hsa-mir-139-3p
CHEK1 (pp) hsa-mir-766-3p
CHEK1 (pp) hsa-mir-646
CHEK1 (pp) hsa-mir-620
CHEK1 (pp) hsa-mir-603
CHEK1 (pp) hsa-mir-505-3p
CHEK1 (pp) hsa-mir-503-5p
CHEK1 (pp) hsa-mir-497-5p
CHEK1 (pp) hsa-mir-193b-3p
CHEK1 (pp) hsa-mir-410-3p
CHEK1 (pp) hsa-mir-329-3p
CHEK1 (pp) hsa-mir-424-5p
CHEK1 (pp) hsa-mir-323a-3p
CHEK1 (pp) hsa-mir-99b-5p
CHEK1 (pp) hsa-mir-195-5p
CHEK1 (pp) hsa-mir-15b-5p
CHEK1 (pp) hsa-mir-197-3p
CHEK1 (pp) hsa-mir-92a-3p
CHEK1 (pp) hsa-mir-26a-5p
CHEK1 (pp) hsa-mir-24-3p
CHEK1 (pp) hsa-mir-19b-3p
CHEK1 (pp) hsa-mir-19a-3p
CHEK1 (pp) hsa-mir-16-5p
CHEK1 (pp) hsa-mir-15a-5p
BRCA1 (pp) hsa-mir-6872-3p
BRCA1 (pp) hsa-mir-4726-3p
BRCA1 (pp) hsa-mir-4465
BRCA1 (pp) hsa-mir-1297
BRCA1 (pp) hsa-mir-99b-3p
BRCA1 (pp) hsa-mir-125a-3p
BRCA1 (pp) hsa-mir-498
BRCA1 (pp) hsa-mir-193b-3p
BRCA1 (pp) hsa-mir-484
BRCA1 (pp) hsa-mir-483-3p
BRCA1 (pp) hsa-mir-20b-5p
BRCA1 (pp) hsa-mir-335-5p
BRCA1 (pp) hsa-mir-186-5p
BRCA1 (pp) hsa-mir-146a-5p
BRCA1 (pp) hsa-mir-215-5p
BRCA1 (pp) hsa-mir-212-3p
BRCA1 (pp) hsa-mir-181a-5p
BRCA1 (pp) hsa-mir-34a-5p
BRCA1 (pp) hsa-mir-10b-5p
BRCA1 (pp) hsa-mir-192-5p
BRCA1 (pp) hsa-mir-26b-5p
BRCA1 (pp) hsa-mir-26a-5p
BRCA1 (pp) hsa-mir-24-3p
BRCA1 (pp) hsa-mir-21-5p
BRCA1 (pp) hsa-mir-16-5p
BRCA1 (pp) hsa-mir-15a-5p
PTTG1 (pp) hsa-mir-423-5p
PTTG1 (pp) hsa-mir-146a-3p
PTTG1 (pp) hsa-mir-655-3p
PTTG1 (pp) hsa-mir-320a
PTTG1 (pp) hsa-mir-186-5p
PTTG1 (pp) hsa-mir-26a-5p
PTTG1 (pp) hsa-mir-17-5p
PTTG1 (pp) hsa-let-7b-5p
AURKA (pp) hsa-mir-8076
AURKA (pp) hsa-mir-7843-5p
AURKA (pp) hsa-mir-7152-5p
AURKA (pp) hsa-mir-6879-5p
AURKA (pp) hsa-mir-6876-5p
AURKA (pp) hsa-mir-6839-5p
AURKA (pp) hsa-mir-6836-3p
AURKA (pp) hsa-mir-6834-5p
AURKA (pp) hsa-mir-6829-3p
AURKA (pp) hsa-mir-6791-3p
AURKA (pp) hsa-mir-6779-3p
AURKA (pp) hsa-mir-6778-3p
AURKA (pp) hsa-mir-6748-3p
AURKA (pp) hsa-mir-6736-3p
AURKA (pp) hsa-mir-6735-5p
AURKA (pp) hsa-mir-6734-5p
AURKA (pp) hsa-mir-378j
AURKA (pp) hsa-mir-4632-5p
AURKA (pp) hsa-mir-660-3p
AURKA (pp) hsa-mir-5706
AURKA (pp) hsa-mir-5699-3p
AURKA (pp) hsa-mir-4782-5p
AURKA (pp) hsa-mir-4436b-3p
AURKA (pp) hsa-mir-4777-5p
AURKA (pp) hsa-mir-4774-3p
AURKA (pp) hsa-mir-4755-3p
AURKA (pp) hsa-mir-4721
AURKA (pp) hsa-mir-3152-5p
AURKA (pp) hsa-mir-4476
AURKA (pp) hsa-mir-4448
AURKA (pp) hsa-mir-4421
AURKA (pp) hsa-mir-3918
AURKA (pp) hsa-mir-3616-3p
AURKA (pp) hsa-mir-3611
AURKA (pp) hsa-mir-4284
AURKA (pp) hsa-mir-4326
AURKA (pp) hsa-mir-3167
AURKA (pp) hsa-mir-3127-5p
AURKA (pp) hsa-mir-1914-5p
AURKA (pp) hsa-mir-1290
AURKA (pp) hsa-mir-1226-5p
AURKA (pp) hsa-mir-518d-5p
AURKA (pp) hsa-mir-520c-5p
AURKA (pp) hsa-mir-519b-5p
AURKA (pp) hsa-mir-519a-5p
AURKA (pp) hsa-mir-522-5p
AURKA (pp) hsa-mir-518e-5p
AURKA (pp) hsa-mir-523-5p
AURKA (pp) hsa-mir-760
AURKA (pp) hsa-mir-885-3p
AURKA (pp) hsa-mir-876-5p
AURKA (pp) hsa-mir-129-1-3p
AURKA (pp) hsa-mir-581
AURKA (pp) hsa-mir-578
AURKA (pp) hsa-mir-92b-3p
AURKA (pp) hsa-mir-518c-5p
AURKA (pp) hsa-mir-526a
AURKA (pp) hsa-mir-518f-5p
AURKA (pp) hsa-mir-519c-5p
AURKA (pp) hsa-mir-367-3p
AURKA (pp) hsa-mir-363-3p
AURKA (pp) hsa-mir-155-5p
AURKA (pp) hsa-mir-193a-3p
AURKA (pp) hsa-mir-154-5p
AURKA (pp) hsa-mir-149-5p
AURKA (pp) hsa-mir-137
AURKA (pp) hsa-mir-124-3p
AURKA (pp) hsa-mir-183-5p
AURKA (pp) hsa-mir-92a-3p
AURKA (pp) hsa-mir-32-5p
AURKA (pp) hsa-mir-25-3p
AURKA (pp) hsa-mir-24-3p
AURKA (pp) hsa-let-7b-5p
EZH2 (pp) hsa-mir-6865-3p
EZH2 (pp) hsa-mir-4784
EZH2 (pp) hsa-mir-3150b-3p
EZH2 (pp) hsa-mir-3679-3p
EZH2 (pp) hsa-mir-1260b
EZH2 (pp) hsa-mir-1260a
EZH2 (pp) hsa-mir-320c
EZH2 (pp) hsa-mir-1236-3p
EZH2 (pp) hsa-mir-1224-3p
EZH2 (pp) hsa-mir-708-5p
EZH2 (pp) hsa-mir-532-3p
EZH2 (pp) hsa-mir-125a-3p
EZH2 (pp) hsa-mir-101-5p
EZH2 (pp) hsa-mir-92b-3p
EZH2 (pp) hsa-mir-498
EZH2 (pp) hsa-mir-193b-3p
EZH2 (pp) hsa-mir-484
EZH2 (pp) hsa-mir-429
EZH2 (pp) hsa-mir-340-3p
EZH2 (pp) hsa-mir-200a-3p
EZH2 (pp) hsa-mir-320a
EZH2 (pp) hsa-mir-185-5p
EZH2 (pp) hsa-mir-150-5p
EZH2 (pp) hsa-mir-126-3p
EZH2 (pp) hsa-mir-144-3p
EZH2 (pp) hsa-mir-138-5p
EZH2 (pp) hsa-mir-137
EZH2 (pp) hsa-mir-124-3p
EZH2 (pp) hsa-mir-200b-3p
EZH2 (pp) hsa-mir-217
EZH2 (pp) hsa-mir-214-3p
EZH2 (pp) hsa-mir-30d-5p
EZH2 (pp) hsa-mir-199a-5p
EZH2 (pp) hsa-mir-101-3p
EZH2 (pp) hsa-mir-98-5p
EZH2 (pp) hsa-mir-93-5p
EZH2 (pp) hsa-mir-27a-3p
EZH2 (pp) hsa-mir-26b-5p
EZH2 (pp) hsa-mir-26a-5p
EZH2 (pp) hsa-mir-25-3p
EZH2 (pp) hsa-let-7e-5p
EZH2 (pp) hsa-let-7c-5p
EZH2 (pp) hsa-let-7b-5p
EZH2 (pp) hsa-let-7a-5p
